# Supplementary material for: The Spike Protein of SARS-CoV-2 Impairs Lipid Metabolism and Increases Susceptibility to Lipotoxicity: Implication for a Role of Nrf2
Source: Cells. 2022 Jun 14;11(12):1916. doi: 10.3390/cells11121916 (PMC9221434; doi:10.3390/cells11121916)
Supplement: Supplementary file 1 [file cells-11-01916-s001.zip]

Archive with 1 entries (1 files):
- cells-1712481-supplementary.pdf
